# Supplementary material for: Dietary ellagic acid therapy for CNS autoimmunity: Targeting on Alloprevotella rava and propionate metabolism
Source: Microbiome. 2024 Jun 24;12:114. doi: 10.1186/s40168-024-01819-8 (PMC11194905; doi:10.1186/s40168-024-01819-8)
Supplement: Supplementary file 5 — Supplementary Material 4. [file 40168_2024_1819_MOESM4_ESM.zip]

Archive with 1,026 entries (999 files):
- P145Y19H22_S1_SNU_XYLu_CDF╘¡╩╝╩2╛▌(9╕÷╩2╛▌)/E1/
- P145Y19H22_S1_SNU_XYLu_CDF╘¡╩╝╩2╛▌(9╕÷╩2╛▌)/E1/E101.CDF
- P145Y19H22_S1_SNU_XYLu_CDF╘¡╩╝╩2╛▌(9╕÷╩2╛▌)/E1/E102.CDF
- P145Y19H22_S1_SNU_XYLu_CDF╘¡╩╝╩2╛▌(9╕÷╩2╛▌)/E1/E103.CDF
- P145Y19H22_S1_SNU_XYLu_CDF╘¡╩╝╩2╛▌(9╕÷╩2╛▌)/E1/E104.CDF
- P145Y19H22_S1_SNU_XYLu_CDF╘¡╩╝╩2╛▌(9╕÷╩2╛▌)/E1/E105.CDF
- P145Y19H22_S1_SNU_XYLu_CDF╘¡╩╝╩2╛▌(9╕÷╩2╛▌)/E1/E106.CDF
- P145Y19H22_S1_SNU_XYLu_CDF╘¡╩╝╩2╛▌(9╕÷╩2╛▌)/E1/E107.CDF
- P145Y19H22_S1_SNU_XYLu_CDF╘¡╩╝╩2╛▌(9╕÷╩2╛▌)/E1/E108.CDF
- P145Y19H22_S1_SNU_XYLu_CDF╘¡╩╝╩2╛▌(9╕÷╩2╛▌)/E1/E109.CDF
- P145Y19H22_S1_SNU_XYLu_CDF╘¡╩╝╩2╛▌(9╕÷╩2╛▌)/E1/E110.CDF
- P145Y19H22_S1_SNU_XYLu_CDF╘¡╩╝╩2╛▌(9╕÷╩2╛▌)/E1/E111.CDF
- P145Y19H22_S1_SNU_XYLu_CDF╘¡╩╝╩2╛▌(9╕÷╩2╛▌)/E1/E112.CDF
- P145Y19H22_S1_SNU_XYLu_CDF╘¡╩╝╩2╛▌(9╕÷╩2╛▌)/E1/E113.CDF
- P145Y19H22_S1_SNU_XYLu_CDF╘¡╩╝╩2╛▌(9╕÷╩2╛▌)/E1/E114.CDF
- P145Y19H22_S1_SNU_XYLu_CDF╘¡╩╝╩2╛▌(9╕÷╩2╛▌)/E1/E115.CDF
- P145Y19H22_S1_SNU_XYLu_CDF╘¡╩╝╩2╛▌(9╕÷╩2╛▌)/E1/E116.CDF
- P145Y19H22_S1_SNU_XYLu_CDF╘¡╩╝╩2╛▌(9╕÷╩2╛▌)/E1/E117.CDF
- P145Y19H22_S1_SNU_XYLu_CDF╘¡╩╝╩2╛▌(9╕÷╩2╛▌)/E1/E118.CDF
- P145Y19H22_S1_SNU_XYLu_CDF╘¡╩╝╩2╛▌(9╕÷╩2╛▌)/E1/E119.CDF
- P145Y19H22_S1_SNU_XYLu_CDF╘¡╩╝╩2╛▌(9╕÷╩2╛▌)/E1/E120.CDF
- P145Y19H22_S1_SNU_XYLu_CDF╘¡╩╝╩2╛▌(9╕÷╩2╛▌)/E1/E121.CDF
- P145Y19H22_S1_SNU_XYLu_CDF╘¡╩╝╩2╛▌(9╕÷╩2╛▌)/E1/E122.CDF
- P145Y19H22_S1_SNU_XYLu_CDF╘¡╩╝╩2╛▌(9╕÷╩2╛▌)/E1/E123.CDF
- P145Y19H22_S1_SNU_XYLu_CDF╘¡╩╝╩2╛▌(9╕÷╩2╛▌)/E1/E124.CDF
- P145Y19H22_S1_SNU_XYLu_CDF╘¡╩╝╩2╛▌(9╕÷╩2╛▌)/E1/E125.CDF
- P145Y19H22_S1_SNU_XYLu_CDF╘¡╩╝╩2╛▌(9╕÷╩2╛▌)/E1/E126.CDF
- P145Y19H22_S1_SNU_XYLu_CDF╘¡╩╝╩2╛▌(9╕÷╩2╛▌)/E1/E127.CDF
- P145Y19H22_S1_SNU_XYLu_CDF╘¡╩╝╩2╛▌(9╕÷╩2╛▌)/E1/E128.CDF
- P145Y19H22_S1_SNU_XYLu_CDF╘¡╩╝╩2╛▌(9╕÷╩2╛▌)/E1/E129.CDF
- P145Y19H22_S1_SNU_XYLu_CDF╘¡╩╝╩2╛▌(9╕÷╩2╛▌)/E1/E130.CDF
- P145Y19H22_S1_SNU_XYLu_CDF╘¡╩╝╩2╛▌(9╕÷╩2╛▌)/E1/E131.CDF
- P145Y19H22_S1_SNU_XYLu_CDF╘¡╩╝╩2╛▌(9╕÷╩2╛▌)/E1/E132.CDF
- P145Y19H22_S1_SNU_XYLu_CDF╘¡╩╝╩2╛▌(9╕÷╩2╛▌)/E1/E133.CDF
- P145Y19H22_S1_SNU_XYLu_CDF╘¡╩╝╩2╛▌(9╕÷╩2╛▌)/E1/E134.CDF
- P145Y19H22_S1_SNU_XYLu_CDF╘¡╩╝╩2╛▌(9╕÷╩2╛▌)/E1/E135.CDF
- P145Y19H22_S1_SNU_XYLu_CDF╘¡╩╝╩2╛▌(9╕÷╩2╛▌)/E1/E136.CDF
- P145Y19H22_S1_SNU_XYLu_CDF╘¡╩╝╩2╛▌(9╕÷╩2╛▌)/E1/E137.CDF
- P145Y19H22_S1_SNU_XYLu_CDF╘¡╩╝╩2╛▌(9╕÷╩2╛▌)/E2/
- P145Y19H22_S1_SNU_XYLu_CDF╘¡╩╝╩2╛▌(9╕÷╩2╛▌)/E2/E201.CDF
- P145Y19H22_S1_SNU_XYLu_CDF╘¡╩╝╩2╛▌(9╕÷╩2╛▌)/E2/E202.CDF
- P145Y19H22_S1_SNU_XYLu_CDF╘¡╩╝╩2╛▌(9╕÷╩2╛▌)/E2/E203.CDF
- P145Y19H22_S1_SNU_XYLu_CDF╘¡╩╝╩2╛▌(9╕÷╩2╛▌)/E2/E204.CDF
- P145Y19H22_S1_SNU_XYLu_CDF╘¡╩╝╩2╛▌(9╕÷╩2╛▌)/E2/E205.CDF
- P145Y19H22_S1_SNU_XYLu_CDF╘¡╩╝╩2╛▌(9╕÷╩2╛▌)/E2/E206.CDF
- P145Y19H22_S1_SNU_XYLu_CDF╘¡╩╝╩2╛▌(9╕÷╩2╛▌)/E2/E207.CDF
- P145Y19H22_S1_SNU_XYLu_CDF╘¡╩╝╩2╛▌(9╕÷╩2╛▌)/E2/E208.CDF
- P145Y19H22_S1_SNU_XYLu_CDF╘¡╩╝╩2╛▌(9╕÷╩2╛▌)/E2/E209.CDF
- P145Y19H22_S1_SNU_XYLu_CDF╘¡╩╝╩2╛▌(9╕÷╩2╛▌)/E2/E210.CDF
- P145Y19H22_S1_SNU_XYLu_CDF╘¡╩╝╩2╛▌(9╕÷╩2╛▌)/E2/E211.CDF
- P145Y19H22_S1_SNU_XYLu_CDF╘¡╩╝╩2╛▌(9╕÷╩2╛▌)/E2/E212.CDF
- P145Y19H22_S1_SNU_XYLu_CDF╘¡╩╝╩2╛▌(9╕÷╩2╛▌)/E2/E213.CDF
- P145Y19H22_S1_SNU_XYLu_CDF╘¡╩╝╩2╛▌(9╕÷╩2╛▌)/E2/E214.CDF
- P145Y19H22_S1_SNU_XYLu_CDF╘¡╩╝╩2╛▌(9╕÷╩2╛▌)/E2/E215.CDF
- P145Y19H22_S1_SNU_XYLu_CDF╘¡╩╝╩2╛▌(9╕÷╩2╛▌)/E2/E216.CDF
- P145Y19H22_S1_SNU_XYLu_CDF╘¡╩╝╩2╛▌(9╕÷╩2╛▌)/E2/E217.CDF
- P145Y19H22_S1_SNU_XYLu_CDF╘¡╩╝╩2╛▌(9╕÷╩2╛▌)/E2/E218.CDF
- P145Y19H22_S1_SNU_XYLu_CDF╘¡╩╝╩2╛▌(9╕÷╩2╛▌)/E2/E219.CDF
- P145Y19H22_S1_SNU_XYLu_CDF╘¡╩╝╩2╛▌(9╕÷╩2╛▌)/E2/E220.CDF
- P145Y19H22_S1_SNU_XYLu_CDF╘¡╩╝╩2╛▌(9╕÷╩2╛▌)/E2/E221.CDF
- P145Y19H22_S1_SNU_XYLu_CDF╘¡╩╝╩2╛▌(9╕÷╩2╛▌)/E2/E222.CDF
- P145Y19H22_S1_SNU_XYLu_CDF╘¡╩╝╩2╛▌(9╕÷╩2╛▌)/E2/E223.CDF
- P145Y19H22_S1_SNU_XYLu_CDF╘¡╩╝╩2╛▌(9╕÷╩2╛▌)/E2/E224.CDF
- P145Y19H22_S1_SNU_XYLu_CDF╘¡╩╝╩2╛▌(9╕÷╩2╛▌)/E2/E225.CDF
- P145Y19H22_S1_SNU_XYLu_CDF╘¡╩╝╩2╛▌(9╕÷╩2╛▌)/E2/E226.CDF
- P145Y19H22_S1_SNU_XYLu_CDF╘¡╩╝╩2╛▌(9╕÷╩2╛▌)/E2/E227.CDF
- P145Y19H22_S1_SNU_XYLu_CDF╘¡╩╝╩2╛▌(9╕÷╩2╛▌)/E2/E228.CDF
- P145Y19H22_S1_SNU_XYLu_CDF╘¡╩╝╩2╛▌(9╕÷╩2╛▌)/E2/E229.CDF
- P145Y19H22_S1_SNU_XYLu_CDF╘¡╩╝╩2╛▌(9╕÷╩2╛▌)/E2/E230.CDF
- P145Y19H22_S1_SNU_XYLu_CDF╘¡╩╝╩2╛▌(9╕÷╩2╛▌)/E2/E231.CDF
- P145Y19H22_S1_SNU_XYLu_CDF╘¡╩╝╩2╛▌(9╕÷╩2╛▌)/E2/E232.CDF
- P145Y19H22_S1_SNU_XYLu_CDF╘¡╩╝╩2╛▌(9╕÷╩2╛▌)/E2/E233.CDF
- P145Y19H22_S1_SNU_XYLu_CDF╘¡╩╝╩2╛▌(9╕÷╩2╛▌)/E2/E234.CDF
- P145Y19H22_S1_SNU_XYLu_CDF╘¡╩╝╩2╛▌(9╕÷╩2╛▌)/E2/E235.CDF
- P145Y19H22_S1_SNU_XYLu_CDF╘¡╩╝╩2╛▌(9╕÷╩2╛▌)/E2/E236.CDF
- P145Y19H22_S1_SNU_XYLu_CDF╘¡╩╝╩2╛▌(9╕÷╩2╛▌)/E2/E237.CDF
- P145Y19H22_S1_SNU_XYLu_CDF╘¡╩╝╩2╛▌(9╕÷╩2╛▌)/E3/
- P145Y19H22_S1_SNU_XYLu_CDF╘¡╩╝╩2╛▌(9╕÷╩2╛▌)/E3/E301.CDF
- P145Y19H22_S1_SNU_XYLu_CDF╘¡╩╝╩2╛▌(9╕÷╩2╛▌)/E3/E302.CDF
- P145Y19H22_S1_SNU_XYLu_CDF╘¡╩╝╩2╛▌(9╕÷╩2╛▌)/E3/E303.CDF
- P145Y19H22_S1_SNU_XYLu_CDF╘¡╩╝╩2╛▌(9╕÷╩2╛▌)/E3/E304.CDF
- P145Y19H22_S1_SNU_XYLu_CDF╘¡╩╝╩2╛▌(9╕÷╩2╛▌)/E3/E305.CDF
- P145Y19H22_S1_SNU_XYLu_CDF╘¡╩╝╩2╛▌(9╕÷╩2╛▌)/E3/E306.CDF
- P145Y19H22_S1_SNU_XYLu_CDF╘¡╩╝╩2╛▌(9╕÷╩2╛▌)/E3/E307.CDF
- P145Y19H22_S1_SNU_XYLu_CDF╘¡╩╝╩2╛▌(9╕÷╩2╛▌)/E3/E308.CDF
- P145Y19H22_S1_SNU_XYLu_CDF╘¡╩╝╩2╛▌(9╕÷╩2╛▌)/E3/E309.CDF
- P145Y19H22_S1_SNU_XYLu_CDF╘¡╩╝╩2╛▌(9╕÷╩2╛▌)/E3/E310.CDF
- P145Y19H22_S1_SNU_XYLu_CDF╘¡╩╝╩2╛▌(9╕÷╩2╛▌)/E3/E311.CDF
- P145Y19H22_S1_SNU_XYLu_CDF╘¡╩╝╩2╛▌(9╕÷╩2╛▌)/E3/E312.CDF
- P145Y19H22_S1_SNU_XYLu_CDF╘¡╩╝╩2╛▌(9╕÷╩2╛▌)/E3/E313.CDF
- P145Y19H22_S1_SNU_XYLu_CDF╘¡╩╝╩2╛▌(9╕÷╩2╛▌)/E3/E314.CDF
- P145Y19H22_S1_SNU_XYLu_CDF╘¡╩╝╩2╛▌(9╕÷╩2╛▌)/E3/E315.CDF
- P145Y19H22_S1_SNU_XYLu_CDF╘¡╩╝╩2╛▌(9╕÷╩2╛▌)/E3/E316.CDF
- P145Y19H22_S1_SNU_XYLu_CDF╘¡╩╝╩2╛▌(9╕÷╩2╛▌)/E3/E317.CDF
- P145Y19H22_S1_SNU_XYLu_CDF╘¡╩╝╩2╛▌(9╕÷╩2╛▌)/E3/E318.CDF
- P145Y19H22_S1_SNU_XYLu_CDF╘¡╩╝╩2╛▌(9╕÷╩2╛▌)/E3/E319.CDF
- P145Y19H22_S1_SNU_XYLu_CDF╘¡╩╝╩2╛▌(9╕÷╩2╛▌)/E3/E320.CDF
- P145Y19H22_S1_SNU_XYLu_CDF╘¡╩╝╩2╛▌(9╕÷╩2╛▌)/E3/E321.CDF
- P145Y19H22_S1_SNU_XYLu_CDF╘¡╩╝╩2╛▌(9╕÷╩2╛▌)/E3/E322.CDF
- P145Y19H22_S1_SNU_XYLu_CDF╘¡╩╝╩2╛▌(9╕÷╩2╛▌)/E3/E323.CDF
- P145Y19H22_S1_SNU_XYLu_CDF╘¡╩╝╩2╛▌(9╕÷╩2╛▌)/E3/E324.CDF
- P145Y19H22_S1_SNU_XYLu_CDF╘¡╩╝╩2╛▌(9╕÷╩2╛▌)/E3/E325.CDF
- P145Y19H22_S1_SNU_XYLu_CDF╘¡╩╝╩2╛▌(9╕÷╩2╛▌)/E3/E326.CDF
- P145Y19H22_S1_SNU_XYLu_CDF╘¡╩╝╩2╛▌(9╕÷╩2╛▌)/E3/E327.CDF
- P145Y19H22_S1_SNU_XYLu_CDF╘¡╩╝╩2╛▌(9╕÷╩2╛▌)/E3/E328.CDF
- P145Y19H22_S1_SNU_XYLu_CDF╘¡╩╝╩2╛▌(9╕÷╩2╛▌)/E3/E329.CDF
- P145Y19H22_S1_SNU_XYLu_CDF╘¡╩╝╩2╛▌(9╕÷╩2╛▌)/E3/E330.CDF
- P145Y19H22_S1_SNU_XYLu_CDF╘¡╩╝╩2╛▌(9╕÷╩2╛▌)/E3/E331.CDF
- P145Y19H22_S1_SNU_XYLu_CDF╘¡╩╝╩2╛▌(9╕÷╩2╛▌)/E3/E332.CDF
- P145Y19H22_S1_SNU_XYLu_CDF╘¡╩╝╩2╛▌(9╕÷╩2╛▌)/E3/E333.CDF
- P145Y19H22_S1_SNU_XYLu_CDF╘¡╩╝╩2╛▌(9╕÷╩2╛▌)/E3/E334.CDF
- P145Y19H22_S1_SNU_XYLu_CDF╘¡╩╝╩2╛▌(9╕÷╩2╛▌)/E3/E335.CDF
- P145Y19H22_S1_SNU_XYLu_CDF╘¡╩╝╩2╛▌(9╕÷╩2╛▌)/E3/E336.CDF
- P145Y19H22_S1_SNU_XYLu_CDF╘¡╩╝╩2╛▌(9╕÷╩2╛▌)/E3/E337.CDF
- P145Y19H22_S1_SNU_XYLu_CDF╘¡╩╝╩2╛▌(9╕÷╩2╛▌)/E4/
- P145Y19H22_S1_SNU_XYLu_CDF╘¡╩╝╩2╛▌(9╕÷╩2╛▌)/E4/E401.CDF
- P145Y19H22_S1_SNU_XYLu_CDF╘¡╩╝╩2╛▌(9╕÷╩2╛▌)/E4/E402.CDF
- P145Y19H22_S1_SNU_XYLu_CDF╘¡╩╝╩2╛▌(9╕÷╩2╛▌)/E4/E403.CDF
- P145Y19H22_S1_SNU_XYLu_CDF╘¡╩╝╩2╛▌(9╕÷╩2╛▌)/E4/E404.CDF
- P145Y19H22_S1_SNU_XYLu_CDF╘¡╩╝╩2╛▌(9╕÷╩2╛▌)/E4/E405.CDF
- P145Y19H22_S1_SNU_XYLu_CDF╘¡╩╝╩2╛▌(9╕÷╩2╛▌)/E4/E406.CDF
- P145Y19H22_S1_SNU_XYLu_CDF╘¡╩╝╩2╛▌(9╕÷╩2╛▌)/E4/E407.CDF
- P145Y19H22_S1_SNU_XYLu_CDF╘¡╩╝╩2╛▌(9╕÷╩2╛▌)/E4/E408.CDF
- P145Y19H22_S1_SNU_XYLu_CDF╘¡╩╝╩2╛▌(9╕÷╩2╛▌)/E4/E409.CDF
- P145Y19H22_S1_SNU_XYLu_CDF╘¡╩╝╩2╛▌(9╕÷╩2╛▌)/E4/E410.CDF
- P145Y19H22_S1_SNU_XYLu_CDF╘¡╩╝╩2╛▌(9╕÷╩2╛▌)/E4/E411.CDF
- P145Y19H22_S1_SNU_XYLu_CDF╘¡╩╝╩2╛▌(9╕÷╩2╛▌)/E4/E412.CDF
- P145Y19H22_S1_SNU_XYLu_CDF╘¡╩╝╩2╛▌(9╕÷╩2╛▌)/E4/E413.CDF
- P145Y19H22_S1_SNU_XYLu_CDF╘¡╩╝╩2╛▌(9╕÷╩2╛▌)/E4/E414.CDF
- P145Y19H22_S1_SNU_XYLu_CDF╘¡╩╝╩2╛▌(9╕÷╩2╛▌)/E4/E415.CDF
- P145Y19H22_S1_SNU_XYLu_CDF╘¡╩╝╩2╛▌(9╕÷╩2╛▌)/E4/E416.CDF
- P145Y19H22_S1_SNU_XYLu_CDF╘¡╩╝╩2╛▌(9╕÷╩2╛▌)/E4/E417.CDF
- P145Y19H22_S1_SNU_XYLu_CDF╘¡╩╝╩2╛▌(9╕÷╩2╛▌)/E4/E418.CDF
- P145Y19H22_S1_SNU_XYLu_CDF╘¡╩╝╩2╛▌(9╕÷╩2╛▌)/E4/E419.CDF
- P145Y19H22_S1_SNU_XYLu_CDF╘¡╩╝╩2╛▌(9╕÷╩2╛▌)/E4/E420.CDF
- P145Y19H22_S1_SNU_XYLu_CDF╘¡╩╝╩2╛▌(9╕÷╩2╛▌)/E4/E421.CDF
- P145Y19H22_S1_SNU_XYLu_CDF╘¡╩╝╩2╛▌(9╕÷╩2╛▌)/E4/E422.CDF
- P145Y19H22_S1_SNU_XYLu_CDF╘¡╩╝╩2╛▌(9╕÷╩2╛▌)/E4/E423.CDF
- P145Y19H22_S1_SNU_XYLu_CDF╘¡╩╝╩2╛▌(9╕÷╩2╛▌)/E4/E424.CDF
- P145Y19H22_S1_SNU_XYLu_CDF╘¡╩╝╩2╛▌(9╕÷╩2╛▌)/E4/E425.CDF
- P145Y19H22_S1_SNU_XYLu_CDF╘¡╩╝╩2╛▌(9╕÷╩2╛▌)/E4/E426.CDF
- P145Y19H22_S1_SNU_XYLu_CDF╘¡╩╝╩2╛▌(9╕÷╩2╛▌)/E4/E427.CDF
- P145Y19H22_S1_SNU_XYLu_CDF╘¡╩╝╩2╛▌(9╕÷╩2╛▌)/E4/E428.CDF
- P145Y19H22_S1_SNU_XYLu_CDF╘¡╩╝╩2╛▌(9╕÷╩2╛▌)/E4/E429.CDF
- P145Y19H22_S1_SNU_XYLu_CDF╘¡╩╝╩2╛▌(9╕÷╩2╛▌)/E4/E430.CDF
- P145Y19H22_S1_SNU_XYLu_CDF╘¡╩╝╩2╛▌(9╕÷╩2╛▌)/E4/E431.CDF
- P145Y19H22_S1_SNU_XYLu_CDF╘¡╩╝╩2╛▌(9╕÷╩2╛▌)/E4/E432.CDF
- P145Y19H22_S1_SNU_XYLu_CDF╘¡╩╝╩2╛▌(9╕÷╩2╛▌)/E4/E433.CDF
- P145Y19H22_S1_SNU_XYLu_CDF╘¡╩╝╩2╛▌(9╕÷╩2╛▌)/E4/E434.CDF
- P145Y19H22_S1_SNU_XYLu_CDF╘¡╩╝╩2╛▌(9╕÷╩2╛▌)/E4/E435.CDF
- P145Y19H22_S1_SNU_XYLu_CDF╘¡╩╝╩2╛▌(9╕÷╩2╛▌)/E4/E436.CDF
- P145Y19H22_S1_SNU_XYLu_CDF╘¡╩╝╩2╛▌(9╕÷╩2╛▌)/E4/E437.CDF
- P145Y19H22_S1_SNU_XYLu_CDF╘¡╩╝╩2╛▌(9╕÷╩2╛▌)/E5/
- P145Y19H22_S1_SNU_XYLu_CDF╘¡╩╝╩2╛▌(9╕÷╩2╛▌)/E5/E501.CDF
- P145Y19H22_S1_SNU_XYLu_CDF╘¡╩╝╩2╛▌(9╕÷╩2╛▌)/E5/E502.CDF
- P145Y19H22_S1_SNU_XYLu_CDF╘¡╩╝╩2╛▌(9╕÷╩2╛▌)/E5/E503.CDF
- P145Y19H22_S1_SNU_XYLu_CDF╘¡╩╝╩2╛▌(9╕÷╩2╛▌)/E5/E504.CDF
- P145Y19H22_S1_SNU_XYLu_CDF╘¡╩╝╩2╛▌(9╕÷╩2╛▌)/E5/E505.CDF
- P145Y19H22_S1_SNU_XYLu_CDF╘¡╩╝╩2╛▌(9╕÷╩2╛▌)/E5/E506.CDF
- P145Y19H22_S1_SNU_XYLu_CDF╘¡╩╝╩2╛▌(9╕÷╩2╛▌)/E5/E507.CDF
- P145Y19H22_S1_SNU_XYLu_CDF╘¡╩╝╩2╛▌(9╕÷╩2╛▌)/E5/E508.CDF
- P145Y19H22_S1_SNU_XYLu_CDF╘¡╩╝╩2╛▌(9╕÷╩2╛▌)/E5/E509.CDF
- P145Y19H22_S1_SNU_XYLu_CDF╘¡╩╝╩2╛▌(9╕÷╩2╛▌)/E5/E510.CDF
- P145Y19H22_S1_SNU_XYLu_CDF╘¡╩╝╩2╛▌(9╕÷╩2╛▌)/E5/E511.CDF
- P145Y19H22_S1_SNU_XYLu_CDF╘¡╩╝╩2╛▌(9╕÷╩2╛▌)/E5/E512.CDF
- P145Y19H22_S1_SNU_XYLu_CDF╘¡╩╝╩2╛▌(9╕÷╩2╛▌)/E5/E513.CDF
- P145Y19H22_S1_SNU_XYLu_CDF╘¡╩╝╩2╛▌(9╕÷╩2╛▌)/E5/E514.CDF
- P145Y19H22_S1_SNU_XYLu_CDF╘¡╩╝╩2╛▌(9╕÷╩2╛▌)/E5/E515.CDF
- P145Y19H22_S1_SNU_XYLu_CDF╘¡╩╝╩2╛▌(9╕÷╩2╛▌)/E5/E516.CDF
- P145Y19H22_S1_SNU_XYLu_CDF╘¡╩╝╩2╛▌(9╕÷╩2╛▌)/E5/E517.CDF
- P145Y19H22_S1_SNU_XYLu_CDF╘¡╩╝╩2╛▌(9╕÷╩2╛▌)/E5/E518.CDF
- P145Y19H22_S1_SNU_XYLu_CDF╘¡╩╝╩2╛▌(9╕÷╩2╛▌)/E5/E519.CDF
- P145Y19H22_S1_SNU_XYLu_CDF╘¡╩╝╩2╛▌(9╕÷╩2╛▌)/E5/E520.CDF
- P145Y19H22_S1_SNU_XYLu_CDF╘¡╩╝╩2╛▌(9╕÷╩2╛▌)/E5/E521.CDF
- P145Y19H22_S1_SNU_XYLu_CDF╘¡╩╝╩2╛▌(9╕÷╩2╛▌)/E5/E522.CDF
- P145Y19H22_S1_SNU_XYLu_CDF╘¡╩╝╩2╛▌(9╕÷╩2╛▌)/E5/E523.CDF
- P145Y19H22_S1_SNU_XYLu_CDF╘¡╩╝╩2╛▌(9╕÷╩2╛▌)/E5/E524.CDF
- P145Y19H22_S1_SNU_XYLu_CDF╘¡╩╝╩2╛▌(9╕÷╩2╛▌)/E5/E525.CDF
- P145Y19H22_S1_SNU_XYLu_CDF╘¡╩╝╩2╛▌(9╕÷╩2╛▌)/E5/E526.CDF
- P145Y19H22_S1_SNU_XYLu_CDF╘¡╩╝╩2╛▌(9╕÷╩2╛▌)/E5/E527.CDF
- P145Y19H22_S1_SNU_XYLu_CDF╘¡╩╝╩2╛▌(9╕÷╩2╛▌)/E5/E528.CDF
- P145Y19H22_S1_SNU_XYLu_CDF╘¡╩╝╩2╛▌(9╕÷╩2╛▌)/E5/E529.CDF
- P145Y19H22_S1_SNU_XYLu_CDF╘¡╩╝╩2╛▌(9╕÷╩2╛▌)/E5/E530.CDF
- P145Y19H22_S1_SNU_XYLu_CDF╘¡╩╝╩2╛▌(9╕÷╩2╛▌)/E5/E531.CDF
- P145Y19H22_S1_SNU_XYLu_CDF╘¡╩╝╩2╛▌(9╕÷╩2╛▌)/E5/E532.CDF
- P145Y19H22_S1_SNU_XYLu_CDF╘¡╩╝╩2╛▌(9╕÷╩2╛▌)/E5/E533.CDF
- P145Y19H22_S1_SNU_XYLu_CDF╘¡╩╝╩2╛▌(9╕÷╩2╛▌)/E5/E534.CDF
- P145Y19H22_S1_SNU_XYLu_CDF╘¡╩╝╩2╛▌(9╕÷╩2╛▌)/E5/E535.CDF
- P145Y19H22_S1_SNU_XYLu_CDF╘¡╩╝╩2╛▌(9╕÷╩2╛▌)/E5/E536.CDF
- P145Y19H22_S1_SNU_XYLu_CDF╘¡╩╝╩2╛▌(9╕÷╩2╛▌)/E5/E537.CDF
- P145Y19H22_S1_SNU_XYLu_CDF╘¡╩╝╩2╛▌(9╕÷╩2╛▌)/E6/
- P145Y19H22_S1_SNU_XYLu_CDF╘¡╩╝╩2╛▌(9╕÷╩2╛▌)/E6/E601.CDF
- P145Y19H22_S1_SNU_XYLu_CDF╘¡╩╝╩2╛▌(9╕÷╩2╛▌)/E6/E602.CDF
- P145Y19H22_S1_SNU_XYLu_CDF╘¡╩╝╩2╛▌(9╕÷╩2╛▌)/E6/E603.CDF
- P145Y19H22_S1_SNU_XYLu_CDF╘¡╩╝╩2╛▌(9╕÷╩2╛▌)/E6/E604.CDF
- P145Y19H22_S1_SNU_XYLu_CDF╘¡╩╝╩2╛▌(9╕÷╩2╛▌)/E6/E605.CDF
- P145Y19H22_S1_SNU_XYLu_CDF╘¡╩╝╩2╛▌(9╕÷╩2╛▌)/E6/E606.CDF
- P145Y19H22_S1_SNU_XYLu_CDF╘¡╩╝╩2╛▌(9╕÷╩2╛▌)/E6/E607.CDF
- P145Y19H22_S1_SNU_XYLu_CDF╘¡╩╝╩2╛▌(9╕÷╩2╛▌)/E6/E608.CDF
- P145Y19H22_S1_SNU_XYLu_CDF╘¡╩╝╩2╛▌(9╕÷╩2╛▌)/E6/E609.CDF
- P145Y19H22_S1_SNU_XYLu_CDF╘¡╩╝╩2╛▌(9╕÷╩2╛▌)/E6/E610.CDF
- P145Y19H22_S1_SNU_XYLu_CDF╘¡╩╝╩2╛▌(9╕÷╩2╛▌)/E6/E611.CDF
- P145Y19H22_S1_SNU_XYLu_CDF╘¡╩╝╩2╛▌(9╕÷╩2╛▌)/E6/E612.CDF
- P145Y19H22_S1_SNU_XYLu_CDF╘¡╩╝╩2╛▌(9╕÷╩2╛▌)/E6/E613.CDF
- P145Y19H22_S1_SNU_XYLu_CDF╘¡╩╝╩2╛▌(9╕÷╩2╛▌)/E6/E614.CDF
- P145Y19H22_S1_SNU_XYLu_CDF╘¡╩╝╩2╛▌(9╕÷╩2╛▌)/E6/E615.CDF
- P145Y19H22_S1_SNU_XYLu_CDF╘¡╩╝╩2╛▌(9╕÷╩2╛▌)/E6/E616.CDF
- P145Y19H22_S1_SNU_XYLu_CDF╘¡╩╝╩2╛▌(9╕÷╩2╛▌)/E6/E617.CDF
- P145Y19H22_S1_SNU_XYLu_CDF╘¡╩╝╩2╛▌(9╕÷╩2╛▌)/E6/E618.CDF
- P145Y19H22_S1_SNU_XYLu_CDF╘¡╩╝╩2╛▌(9╕÷╩2╛▌)/E6/E619.CDF
- P145Y19H22_S1_SNU_XYLu_CDF╘¡╩╝╩2╛▌(9╕÷╩2╛▌)/E6/E620.CDF
- P145Y19H22_S1_SNU_XYLu_CDF╘¡╩╝╩2╛▌(9╕÷╩2╛▌)/E6/E621.CDF
- P145Y19H22_S1_SNU_XYLu_CDF╘¡╩╝╩2╛▌(9╕÷╩2╛▌)/E6/E622.CDF
- P145Y19H22_S1_SNU_XYLu_CDF╘¡╩╝╩2╛▌(9╕÷╩2╛▌)/E6/E623.CDF
- P145Y19H22_S1_SNU_XYLu_CDF╘¡╩╝╩2╛▌(9╕÷╩2╛▌)/E6/E624.CDF
- P145Y19H22_S1_SNU_XYLu_CDF╘¡╩╝╩2╛▌(9╕÷╩2╛▌)/E6/E625.CDF
- P145Y19H22_S1_SNU_XYLu_CDF╘¡╩╝╩2╛▌(9╕÷╩2╛▌)/E6/E626.CDF
- P145Y19H22_S1_SNU_XYLu_CDF╘¡╩╝╩2╛▌(9╕÷╩2╛▌)/E6/E627.CDF
- P145Y19H22_S1_SNU_XYLu_CDF╘¡╩╝╩2╛▌(9╕÷╩2╛▌)/E6/E628.CDF
- P145Y19H22_S1_SNU_XYLu_CDF╘¡╩╝╩2╛▌(9╕÷╩2╛▌)/E6/E629.CDF
- P145Y19H22_S1_SNU_XYLu_CDF╘¡╩╝╩2╛▌(9╕÷╩2╛▌)/E6/E630.CDF
- P145Y19H22_S1_SNU_XYLu_CDF╘¡╩╝╩2╛▌(9╕÷╩2╛▌)/E6/E631.CDF
- P145Y19H22_S1_SNU_XYLu_CDF╘¡╩╝╩2╛▌(9╕÷╩2╛▌)/E6/E632.CDF
- P145Y19H22_S1_SNU_XYLu_CDF╘¡╩╝╩2╛▌(9╕÷╩2╛▌)/E6/E633.CDF
- P145Y19H22_S1_SNU_XYLu_CDF╘¡╩╝╩2╛▌(9╕÷╩2╛▌)/E6/E634.CDF
- P145Y19H22_S1_SNU_XYLu_CDF╘¡╩╝╩2╛▌(9╕÷╩2╛▌)/E6/E635.CDF
- P145Y19H22_S1_SNU_XYLu_CDF╘¡╩╝╩2╛▌(9╕÷╩2╛▌)/E6/E636.CDF
- P145Y19H22_S1_SNU_XYLu_CDF╘¡╩╝╩2╛▌(9╕÷╩2╛▌)/E6/E637.CDF
- P145Y19H22_S1_SNU_XYLu_CDF╘¡╩╝╩2╛▌(9╕÷╩2╛▌)/E7/
- P145Y19H22_S1_SNU_XYLu_CDF╘¡╩╝╩2╛▌(9╕÷╩2╛▌)/E7/E701.CDF
- P145Y19H22_S1_SNU_XYLu_CDF╘¡╩╝╩2╛▌(9╕÷╩2╛▌)/E7/E702.CDF
- P145Y19H22_S1_SNU_XYLu_CDF╘¡╩╝╩2╛▌(9╕÷╩2╛▌)/E7/E703.CDF
- P145Y19H22_S1_SNU_XYLu_CDF╘¡╩╝╩2╛▌(9╕÷╩2╛▌)/E7/E704.CDF
- P145Y19H22_S1_SNU_XYLu_CDF╘¡╩╝╩2╛▌(9╕÷╩2╛▌)/E7/E705.CDF
- P145Y19H22_S1_SNU_XYLu_CDF╘¡╩╝╩2╛▌(9╕÷╩2╛▌)/E7/E706.CDF
- P145Y19H22_S1_SNU_XYLu_CDF╘¡╩╝╩2╛▌(9╕÷╩2╛▌)/E7/E707.CDF
- P145Y19H22_S1_SNU_XYLu_CDF╘¡╩╝╩2╛▌(9╕÷╩2╛▌)/E7/E708.CDF
- P145Y19H22_S1_SNU_XYLu_CDF╘¡╩╝╩2╛▌(9╕÷╩2╛▌)/E7/E709.CDF
- P145Y19H22_S1_SNU_XYLu_CDF╘¡╩╝╩2╛▌(9╕÷╩2╛▌)/E7/E710.CDF
- P145Y19H22_S1_SNU_XYLu_CDF╘¡╩╝╩2╛▌(9╕÷╩2╛▌)/E7/E711.CDF
- P145Y19H22_S1_SNU_XYLu_CDF╘¡╩╝╩2╛▌(9╕÷╩2╛▌)/E7/E712.CDF
- P145Y19H22_S1_SNU_XYLu_CDF╘¡╩╝╩2╛▌(9╕÷╩2╛▌)/E7/E713.CDF
- P145Y19H22_S1_SNU_XYLu_CDF╘¡╩╝╩2╛▌(9╕÷╩2╛▌)/E7/E714.CDF
- P145Y19H22_S1_SNU_XYLu_CDF╘¡╩╝╩2╛▌(9╕÷╩2╛▌)/E7/E715.CDF
- P145Y19H22_S1_SNU_XYLu_CDF╘¡╩╝╩2╛▌(9╕÷╩2╛▌)/E7/E716.CDF
- P145Y19H22_S1_SNU_XYLu_CDF╘¡╩╝╩2╛▌(9╕÷╩2╛▌)/E7/E717.CDF
- P145Y19H22_S1_SNU_XYLu_CDF╘¡╩╝╩2╛▌(9╕÷╩2╛▌)/E7/E718.CDF
- P145Y19H22_S1_SNU_XYLu_CDF╘¡╩╝╩2╛▌(9╕÷╩2╛▌)/E7/E719.CDF
- P145Y19H22_S1_SNU_XYLu_CDF╘¡╩╝╩2╛▌(9╕÷╩2╛▌)/E7/E720.CDF
- P145Y19H22_S1_SNU_XYLu_CDF╘¡╩╝╩2╛▌(9╕÷╩2╛▌)/E7/E721.CDF
- P145Y19H22_S1_SNU_XYLu_CDF╘¡╩╝╩2╛▌(9╕÷╩2╛▌)/E7/E722.CDF
- P145Y19H22_S1_SNU_XYLu_CDF╘¡╩╝╩2╛▌(9╕÷╩2╛▌)/E7/E723.CDF
- P145Y19H22_S1_SNU_XYLu_CDF╘¡╩╝╩2╛▌(9╕÷╩2╛▌)/E7/E724.CDF
- P145Y19H22_S1_SNU_XYLu_CDF╘¡╩╝╩2╛▌(9╕÷╩2╛▌)/E7/E725.CDF
- P145Y19H22_S1_SNU_XYLu_CDF╘¡╩╝╩2╛▌(9╕÷╩2╛▌)/E7/E726.CDF
- P145Y19H22_S1_SNU_XYLu_CDF╘¡╩╝╩2╛▌(9╕÷╩2╛▌)/E7/E727.CDF
- P145Y19H22_S1_SNU_XYLu_CDF╘¡╩╝╩2╛▌(9╕÷╩2╛▌)/E7/E728.CDF
- P145Y19H22_S1_SNU_XYLu_CDF╘¡╩╝╩2╛▌(9╕÷╩2╛▌)/E7/E729.CDF
- P145Y19H22_S1_SNU_XYLu_CDF╘¡╩╝╩2╛▌(9╕÷╩2╛▌)/E7/E730.CDF
- P145Y19H22_S1_SNU_XYLu_CDF╘¡╩╝╩2╛▌(9╕÷╩2╛▌)/E7/E731.CDF
- P145Y19H22_S1_SNU_XYLu_CDF╘¡╩╝╩2╛▌(9╕÷╩2╛▌)/E7/E732.CDF
- P145Y19H22_S1_SNU_XYLu_CDF╘¡╩╝╩2╛▌(9╕÷╩2╛▌)/E7/E733.CDF
- P145Y19H22_S1_SNU_XYLu_CDF╘¡╩╝╩2╛▌(9╕÷╩2╛▌)/E7/E734.CDF
- P145Y19H22_S1_SNU_XYLu_CDF╘¡╩╝╩2╛▌(9╕÷╩2╛▌)/E7/E735.CDF
- P145Y19H22_S1_SNU_XYLu_CDF╘¡╩╝╩2╛▌(9╕÷╩2╛▌)/E7/E736.CDF
- P145Y19H22_S1_SNU_XYLu_CDF╘¡╩╝╩2╛▌(9╕÷╩2╛▌)/E7/E737.CDF
- P145Y19H22_S1_SNU_XYLu_CDF╘¡╩╝╩2╛▌(9╕÷╩2╛▌)/E8/
- P145Y19H22_S1_SNU_XYLu_CDF╘¡╩╝╩2╛▌(9╕÷╩2╛▌)/E8/E801.CDF
- P145Y19H22_S1_SNU_XYLu_CDF╘¡╩╝╩2╛▌(9╕÷╩2╛▌)/E8/E802.CDF
- P145Y19H22_S1_SNU_XYLu_CDF╘¡╩╝╩2╛▌(9╕÷╩2╛▌)/E8/E803.CDF
- P145Y19H22_S1_SNU_XYLu_CDF╘¡╩╝╩2╛▌(9╕÷╩2╛▌)/E8/E804.CDF
- P145Y19H22_S1_SNU_XYLu_CDF╘¡╩╝╩2╛▌(9╕÷╩2╛▌)/E8/E805.CDF
- P145Y19H22_S1_SNU_XYLu_CDF╘¡╩╝╩2╛▌(9╕÷╩2╛▌)/E8/E806.CDF
- P145Y19H22_S1_SNU_XYLu_CDF╘¡╩╝╩2╛▌(9╕÷╩2╛▌)/E8/E807.CDF
- P145Y19H22_S1_SNU_XYLu_CDF╘¡╩╝╩2╛▌(9╕÷╩2╛▌)/E8/E808.CDF
- P145Y19H22_S1_SNU_XYLu_CDF╘¡╩╝╩2╛▌(9╕÷╩2╛▌)/E8/E809.CDF
- P145Y19H22_S1_SNU_XYLu_CDF╘¡╩╝╩2╛▌(9╕÷╩2╛▌)/E8/E810.CDF
- P145Y19H22_S1_SNU_XYLu_CDF╘¡╩╝╩2╛▌(9╕÷╩2╛▌)/E8/E811.CDF
- P145Y19H22_S1_SNU_XYLu_CDF╘¡╩╝╩2╛▌(9╕÷╩2╛▌)/E8/E812.CDF
- P145Y19H22_S1_SNU_XYLu_CDF╘¡╩╝╩2╛▌(9╕÷╩2╛▌)/E8/E813.CDF
- P145Y19H22_S1_SNU_XYLu_CDF╘¡╩╝╩2╛▌(9╕÷╩2╛▌)/E8/E814.CDF
- P145Y19H22_S1_SNU_XYLu_CDF╘¡╩╝╩2╛▌(9╕÷╩2╛▌)/E8/E815.CDF
- P145Y19H22_S1_SNU_XYLu_CDF╘¡╩╝╩2╛▌(9╕÷╩2╛▌)/E8/E816.CDF
- P145Y19H22_S1_SNU_XYLu_CDF╘¡╩╝╩2╛▌(9╕÷╩2╛▌)/E8/E817.CDF
- P145Y19H22_S1_SNU_XYLu_CDF╘¡╩╝╩2╛▌(9╕÷╩2╛▌)/E8/E818.CDF
- P145Y19H22_S1_SNU_XYLu_CDF╘¡╩╝╩2╛▌(9╕÷╩2╛▌)/E8/E819.CDF
- P145Y19H22_S1_SNU_XYLu_CDF╘¡╩╝╩2╛▌(9╕÷╩2╛▌)/E8/E820.CDF
- P145Y19H22_S1_SNU_XYLu_CDF╘¡╩╝╩2╛▌(9╕÷╩2╛▌)/E8/E821.CDF
- P145Y19H22_S1_SNU_XYLu_CDF╘¡╩╝╩2╛▌(9╕÷╩2╛▌)/E8/E822.CDF
- P145Y19H22_S1_SNU_XYLu_CDF╘¡╩╝╩2╛▌(9╕÷╩2╛▌)/E8/E823.CDF
- P145Y19H22_S1_SNU_XYLu_CDF╘¡╩╝╩2╛▌(9╕÷╩2╛▌)/E8/E824.CDF
- P145Y19H22_S1_SNU_XYLu_CDF╘¡╩╝╩2╛▌(9╕÷╩2╛▌)/E8/E825.CDF
- P145Y19H22_S1_SNU_XYLu_CDF╘¡╩╝╩2╛▌(9╕÷╩2╛▌)/E8/E826.CDF
- P145Y19H22_S1_SNU_XYLu_CDF╘¡╩╝╩2╛▌(9╕÷╩2╛▌)/E8/E827.CDF
- P145Y19H22_S1_SNU_XYLu_CDF╘¡╩╝╩2╛▌(9╕÷╩2╛▌)/E8/E828.CDF
- P145Y19H22_S1_SNU_XYLu_CDF╘¡╩╝╩2╛▌(9╕÷╩2╛▌)/E8/E829.CDF
- P145Y19H22_S1_SNU_XYLu_CDF╘¡╩╝╩2╛▌(9╕÷╩2╛▌)/E8/E830.CDF
- P145Y19H22_S1_SNU_XYLu_CDF╘¡╩╝╩2╛▌(9╕÷╩2╛▌)/E8/E831.CDF
- P145Y19H22_S1_SNU_XYLu_CDF╘¡╩╝╩2╛▌(9╕÷╩2╛▌)/E8/E832.CDF
- P145Y19H22_S1_SNU_XYLu_CDF╘¡╩╝╩2╛▌(9╕÷╩2╛▌)/E8/E833.CDF
[truncated: 726 more entries]
